# Supplementary material for: Oestrogen Activates the MAP3K1 Cascade and β-Catenin to Promote Granulosa-like Cell Fate in a Human Testis-Derived Cell Line
Source: Int J Mol Sci. 2021 Sep 17;22(18):10046. doi: 10.3390/ijms221810046 (PMC8471392; doi:10.3390/ijms221810046)
Supplement: Supplementary file 1 [file ijms-22-10046-s001.zip]

Archive with 1 entries (1 files):
- ijms-1204025-supplementary.pdf
